# Supplementary material for: A Patient-Derived Organoid-Based Radiosensitivity Model for the Prediction of Radiation Responses in Patients with Rectal Cancer
Source: Cancers (Basel). 2021 Jul 27;13(15):3760. doi: 10.3390/cancers13153760 (PMC8345202; doi:10.3390/cancers13153760)
Supplement: Supplementary file 1 [file cancers-13-03760-s001.zip]

Archive with 1 entries (1 files):
- cancers-1287154-supplementary.pdf
